# Supplementary material for: Oral health and related outcomes in children and adolescents with cystic fibrosis: a scoping review
Source: Eur Arch Paediatr Dent. 2024 Jul 11;25(4):455–69. doi: 10.1007/s40368-024-00885-8 (PMC11341622; doi:10.1007/s40368-024-00885-8)
Supplement: Supplementary file 1 — Supplementary file1 (XLSX 63 KB) [file 40368_2024_885_MOESM1_ESM.xlsx]

## Sheet: OG All Articles
Reference ID	Reference	Year	Country	Research Design	Dental caries in children with CF						Enamel Defects	Periodontal Health	Dental Staining	OHRQoL	Transition to Adult Dental Services	Management of Children with CF		Systematic / Literature Review
					Dental caries	Microbiome	Saliva	Antibiotics	Oral Hygiene Practices	Dietary Habits						Dental Management	Dental Development
1	Abu-Zahra et al. 2019	2019	US	Cross sectional study	✓			✓	✓	✓	✓	✓
2	Alhaidar et al. 2021	2021	Saudi Arabia	Case report												✓
3	Alkhateeb et al. 2017	2017	US	Cross sectional study	✓		✓	✓
4	Applebaum et al. 1964	1964	US	Laboratory study									✓
5	Aps et al. 2001	2001	Belgium	Cross sectional study	✓	✓
6	Aps et al. 2002 (Oral hygiene habits)	2002	Belgium	Cross sectional study	✓				✓			✓
7	Aps et al. 2002 (Caries experience)	2002	Belgium	Cross sectional study	✓							✓
8	Atar et al. 2010	2010	US	Literature review														✓
9	Attrill et al. 1984	1984	UK	Interventional study												✓
10	Azevedo et al. 2006	2006	Brazil	Cross sectional study							✓
11	Blacharsh et al. 1977	1977	US	Cross sectional study								✓	✓
12	Chi et al. 2013	2013	US	Systematic review	✓													✓
13	Chi et al. 2018	2018	US	Cross sectional study	✓	✓	✓	✓	✓	✓						✓
14	Coffey et al. 2020	2020	Ireland	Literature review														✓
15	Coffey et al. 2020	2020	Ireland	Systematic review								✓						✓
16	da Costa et al. 2003	2003	Brazil	Case report												✓
17	Dabrowska et al. 2006	2006	Poland	Cross sectional study	✓							✓
18	Duruel et al. 2020	2020	Turkey	Cross sectional study								✓
19	Fernald et al. 1990	1990	US	Literature review												✓		✓
20	Ferrazzano et al. 2009	2009	Italy	Cross sectional study	✓						✓	✓
21	Ferrazzano et al. 2012	2012	Italy	Cross sectional study							✓
22	Gonçalves et al. 2018	2018	Brazil	Cross sectional study	✓			✓			✓	✓
23	Goumghar et al. 2021	2021	Morocco	Literature review												✓		✓
24	Harrington et al. 2016	2016	UK	Literature review												✓		✓
25	Herman et al. 2017	2017	Poland	Literature review														✓
26	Jagels et al. 1976	1976	US	Cross sectional study	✓			✓			✓	✓	✓
27	Kinirons 1983	1983	UK	Cross sectional study	✓		✓
28	Kinirons 1985	1985	UK	Cross sectional study	✓		✓					✓
29	Kinirons 1989	1989	UK	Cross sectional study	✓							✓
30	Kinirons 1992	1992	UK	Cross sectional study	✓			✓				✓
31	Libman et al. 1979	1979	US	Descriptive study												✓
32	Mahaney 1986	1986	US	Cross sectional study													✓
33	Martens et al. 2001	2001	Belgium	Cross sectional study	✓							✓
34	Moursi et al. 2010	2010	US	Literature review												✓		✓
35	Moynihan 2006	2006	UK	Literature review												✓		✓
36	Narang et al. 2003	2003	UK	Cross sectional study	✓				✓		✓	✓
37	Nazaryan et al. 2019	2019	Ukraine	Cross sectional study								✓
38	Nelson et al. 2011	2011	US	Cross sectional study - survey										✓
39	Nezon et al. 1980	1980	US	Cross sectional study	✓	✓
40	O'Leary et al. 2021	2021	Ireland	Literature review												✓		✓
41	Patrick et al. 2016	2016	US	Cross sectional study										✓
42	Pawlaczyk-Kamienska et al. 2019	2019	Poland	Systematic review	✓						✓	✓						✓
43	Pawlaczyk-Kamienska et al. 2022	2022	Poland	Literature review												✓		✓
44	Peker et al. 2015	2015	Turkey	Cross sectional study	✓		✓		✓
45	Peker et al. 2014	2014	Turkey	Cross sectional study	✓		✓				✓
46	Primosch 1980 (Dental and skeletal)	1980	US	Cross sectional study													✓
47	Primosch 1980 (Tetracycline discoloration)	1980	US	Cross sectional study	✓						✓		✓
48	Sarvas et al. 2016	2016	US	Descriptive study												✓
49	Sovtic et al. 2019	2019	Serbia	Literature review												✓		✓
50	Storhaug 1985	1985	Norway	Cross sectional study	✓				✓	✓	✓
51	Storhaug et al. 1987	1987	Norway	Cross sectional study	✓
52	SVSG et al. 2016	2016	India	Literature review												✓		✓
53	Swallow et al. 1967	1967	UK	Cross sectional study	✓			✓					✓
54	Tkachenko et al. 2021	2021	Ukraine	Interventional study								✓
55	Terzian et al. 2008	2008	US	Literature review												✓		✓
56	Widmer 2010	2010	Australia	Literature review												✓		✓
57	Wotman et al. 1973	1973	US	Cross sectional study								✓
58	Zegarelli et al. 1963	1963	US	Laboratory study									✓
59	Zegarelli et al. 1964	1964	US	Cross sectional study									✓
60	Zegarelli et al. 1965	1965	US	Cross sectional study									✓
61	Zegarelli et al. 1962	1962	US	Cross sectional study									✓

## Sheet: VLOOKUP
Reference	Reference ID	Reference	Reference updated
Abu-Zahra et al. 2019	1	Abu-Zahra et al. 2019	Abu-Zahra et al. 2019
Alhaidar et al. 2021	2	Alhaidar et al. 2021	Alhaidar et al. 2021
Alkhateeb et al. 2017	3	Alkhateeb et al. 2017	Alkhateeb et al. 2017
Applebaum et al. 1964	4	Applebaum et al. 1964	Applebaum et al. 1964
Aps et al. 2001	5	Aps et al. 2001	Aps et al. 2001
Aps et al. 2002 (Oral hygiene habits)	6	Aps et al. 2002 (Oral hygiene habits)	Aps et al. 2002 (EJPD)
Aps et al. 2002 (Caries experience)	7	Aps et al. 2002 (Caries experience)	Aps et al. 2002 (OSOMOPORE)
Atar et al. 2010	8	Atar et al. 2010	Atar et al. 2010
Attrill et al. 1984	9	Attrill et al. 1984	Attrill et al. 1984
Azevedo et al. 2006	10	Azevedo et al. 2006	Azevedo et al. 2006
Blacharsh et al. 1977	11	Blacharsh et al. 1977	Blacharsh et al. 1977
Chi et al. 2013	12	Chi et al. 2013	Chi et al. 2013
Chi et al. 2018	13	Chi et al. 2018	Chi et al. 2018
Coffey et al. 2020	14	Coffey et al. 2020	Coffey et al. 2020 (IMJ)
Coffey et al. 2020	15	Coffey et al. 2020	Coffey et al. 2020 (JOD)
da Costa et al. 2003	16	da Costa et al. 2003	da Costa et al. 2003
Dabrowska et al. 2006	17	Dabrowska et al. 2006	Dabrowska et al. 2006
Duruel et al. 2020	18	Duruel et al. 2020	Duruel et al. 2020
Fernald et al. 1990	19	Fernald et al. 1990	Fernald et al. 1990
Ferrazzano et al. 2009	20	Ferrazzano et al. 2009	Ferrazzano et al. 2009
Ferrazzano et al. 2012	21	Ferrazzano et al. 2012	Ferrazzano et al. 2012
Gonçalves et al. 2018	22	Gonçalves et al. 2018	Gonçalves et al. 2018
Goumghar et al. 2021	23	Goumghar et al. 2021	Goumghar et al. 2021
Harrington et al. 2016	24	Harrington et al. 2016	Harrington et al. 2016
Herman et al. 2017	25	Herman et al. 2017	Herman et al. 2017
Jagels et al. 1976	26	Jagels et al. 1976	Jagels et al. 1976
Kinirons 1983	27	Kinirons 1983	Kinirons 1983
Kinirons 1985	28	Kinirons 1985	Kinirons 1985
Kinirons 1989	29	Kinirons 1989	Kinirons 1989
Kinirons 1992	30	Kinirons 1992	Kinirons 1992
Libman et al. 1979	31	Libman et al. 1979	Libman et al. 1979
Mahaney 1986	32	Mahaney 1986	Mahaney 1986
Martens et al. 2001	33	Martens et al. 2001	Martens et al. 2001
Moursi et al. 2010	34	Moursi et al. 2010	Moursi et al. 2010
Moynihan 2006	35	Moynihan 2006	Moynihan 2006
Narang et al. 2003	36	Narang et al. 2003	Narang et al. 2003
Nazaryan et al. 2019	37	Nazaryan et al. 2019	Nazaryan et al. 2019
Nelson et al. 2011	38	Nelson et al. 2011	Nelson et al. 2011
Nezon et al. 1980	39	Nezon et al. 1980	Nezon et al. 1980
O'Leary et al. 2021	40	O'Leary et al. 2021	O'Leary et al. 2021
Patrick et al. 2016	41	Patrick et al. 2016	Patrick et al. 2016
Pawlaczyk-Kamienska et al. 2019	42	Pawlaczyk-Kamienska et al. 2019	Pawlaczyk-Kamienska et al. 2019
Pawlaczyk-Kamienska et al. 2022	43	Pawlaczyk-Kamienska et al. 2022	Pawlaczyk-Kamienska et al. 2022
Peker et al. 2015	44	Peker et al. 2015	Peker et al. 2015
Peker et al. 2014	45	Peker et al. 2014	Peker et al. 2014
Primosch 1980 (Dental and skeletal)	46	Primosch 1980 (Dental and skeletal)	Primosch 1980 (JOM)
Primosch 1980 (Tetracycline discoloration)	47	Primosch 1980 (Tetracycline discoloration)	Primosch 1980 (OSOMOP)
Sarvas et al. 2016	48	Sarvas et al. 2016	Sarvas et al. 2016
Sovtic et al. 2019	49	Sovtic et al. 2019	Sovtic et al. 2019
Storhaug 1985	50	Storhaug 1985	Storhaug 1985
Storhaug et al. 1987	51	Storhaug et al. 1987	Storhaug et al. 1987
SVSG et al. 2016	52	SVSG et al. 2016	SVSG et al. 2016
Swallow et al. 1967	53	Swallow et al. 1967	Swallow et al. 1967
Tkachenko et al. 2021	54	Tkachenko et al. 2021	Tkachenko et al. 2021
Terzian et al. 2008	55	Terzian et al. 2008	Terzian et al. 2008
Widmer 2010	56	Widmer 2010	Widmer 2010
Wotman et al. 1973	57	Wotman et al. 1973	Wotman et al. 1973
Zegarelli et al. 1963	58	Zegarelli et al. 1963	Zegarelli et al. 1963
Zegarelli et al. 1964	59	Zegarelli et al. 1964	Zegarelli et al. 1964
Zegarelli et al. 1965	60	Zegarelli et al. 1965	Zegarelli et al. 1965
Zegarelli et al. 1962	61	Zegarelli et al. 1962	Zegarelli et al. 1962

## Sheet: Sheet2
Abu-Zahra et al. 2019
Alhaidar et al. 2021
Alkhateeb et al. 2017
Applebaum et al. 1964
Aps et al. 2001
Aps et al. 2002 (EJPD)
Aps et al. 2002 (OSOMOPORE)
Atar et al. 2010
Attrill et al. 1984
Azevedo et al. 2006
Blacharsh et al. 1977
Chi et al. 2013
Chi et al. 2018
Coffey et al. 2020 (IMJ)
Coffey et al. 2020 (JOD)
da Costa et al. 2003
Dabrowska et al. 2006
Duruel et al. 2020
Fernald et al. 1990
Ferrazzano et al. 2009
Ferrazzano et al. 2012
Gonçalves et al. 2018
Goumghar et al. 2021
Harrington et al. 2016
Herman et al. 2017
Jagels et al. 1976
Kinirons 1983
Kinirons 1985
Kinirons 1989
Kinirons 1992
Libman et al. 1979
Mahaney 1986
Martens et al. 2001
Moursi et al. 2010
Moynihan 2006
Narang et al. 2003
Nazaryan et al. 2019
Nelson et al. 2011
Nezon et al. 1980
O'Leary et al. 2021
Patrick et al. 2016
Pawlaczyk-Kamienska et al. 2019
Pawlaczyk-Kamienska et al. 2022
Peker et al. 2015
Peker et al. 2014
Primosch 1980 (JOM)
Primosch 1980 (OSOMOP)
Sarvas et al. 2016
Sovtic et al. 2019
Storhaug 1985
Storhaug et al. 1987
SVSG et al. 2016
Swallow et al. 1967
Tkachenko et al. 2021
Terzian et al. 2008
Widmer 2010
Wotman et al. 1973
Zegarelli et al. 1963
Zegarelli et al. 1964
Zegarelli et al. 1965
Zegarelli et al. 1962

## Sheet: Dental Caries (25)
Reference		Ref. ID	Year	Country	Study Design	Participants				Outcome Measurements
						CF Recruitment Site	Comparison	Group	Number & age
Abu-Zahra et al. 2019	1	1	2019	US	Cross sectional study	Hospital CF clinic	Nil	CF children	CF: n=20; 6-18y	dmft/DMFT
Alkhateeb et al. 2017	3	3	2017	US	Cross sectional study	Hospital CF clinic	Nil	CF children	CF: n=83; 6-20y	dmfs+DMFS dmfsw+DMFSW
Aps et al. 2001	5	5	2001	Belgium	Cross sectional study	CF registry	Yes	CF children	n=20; 9-34y; 2 groups; <20y, >20y	DMF-T/-S
	#N/A							CF heterozygotes	n=20; 7-60y; 2 groups; <20y, >20y
	#N/A							Healthy children	n=20; 8-39y; 2 groups; <20y, >20y
Aps et al. 2002 (EJPD)	#N/A	6	2002	Belgium	Cross sectional study	CF registry	Yes	CF homozygotes	n=42; 16.2 ± 8.1y	DMF-T/-S
	#N/A							CF heterozygotes	n=48; 29.5 ± 15.9y
	#N/A							Healthy children	n=62; 19.9 ± 11.5y
Aps et al. 2002 (OSOMOPORE)	#N/A	7	2002	Belgium	Cross sectional study	CF registry	Yes	CF homozygotes	CF: n=42; 16.2 ± 8.1y	DMF-T/-S
	#N/A							CF heterozygotes	n=48; 29.5 ± 15.9y
	#N/A							Healthy children	n=62; 19.9 ± 11.5y
Chi et al. 2013	12	12	2013	US	Systematic review	N/A	N/A	N/A	N/A	N/A
Chi et al. 2018	13	13	2018	US	Cross sectional study	Hospital CF clinic	Yes	CF children	n=85; 6-20y; 2 groups; 6-9y, 10-20y	dmft/DMFT
	#N/A							Healthy children	n=2510; 6-20y; 2 groups; 6-9y, 10-20y
Dabrowska et al. 2006	17	17	2006	Poland	Cross sectional study	Hospital CF clinic	Yes	CF children	n=23; 2.5-24y; 3 groups; 1-5y, 6-12y, 13-24y	caries incidence (percentage of patients with caries CI) caries intensity dmf/DMF score
	#N/A							Healthy children	n=23; age matched
Ferrazzano et al. 2009	20	20	2009	Italy	Cross sectional study	CF clinic	Yes	CF children	n=54; 7-12y	dmft/DMFT
	#N/A							Healthy children	n=101; age matched
Gonçalves et al. 2018	22	22	2018	Brazil	Cross sectional study	Not specified	Nil	CF children	n=94; mean 12.74y	dmft/DMFT
Jagels et al. 1976	26	26	1976	US	Cross sectional study	Hospital	Yes	CF children	n=63; 5-12y	DMFT
	#N/A							Healthy siblings	n=56; at least 5 years old, and within 2 years of affected sibling
Kinirons 1983	27	27	1983	UK	Cross sectional study	Hospital CF clinic	Yes	CF children	n=116; 4-15y; mean 8.82y; 3 groups; 1-5y, 6-10y, 11-15y	dmf/DMF
	#N/A							Healthy siblings	n=61; 4-17; mean 9.18y
Kinirons 1985	28	28	1985	UK	Cross sectional study	Hospital CF clinic	Yes	CF children	n=118; 0-17y; mean 7.01y	dmf/DMF
	#N/A							Healthy siblings	n=85; 0-15y; mean 6.67y
Kinirons 1989	29	29	1989	UK	Cross sectional study	Hospital CF clinic	Yes	CF children	n=131; 3-17y	dmfs/DMFS
	#N/A							Healthy children	n=~131; 3-17y
Kinirons 1992	30	30	1992	UK	Cross sectional study	Hospital CF clinic	Yes	CF children	n=164; 4-18y	dmfs/DMFS
	#N/A							Healthy children	n=~164; age matched
Martens et al. 2001	33	33	2001	Belgium	Cross sectional study	CF registry	Yes	CF children	n=37; mean 16.3 ± 8.3y; 3 groups; 6-12y, 13-18y, ≥ 19y	DMF-T/-S
	#N/A							Healthy children	n=37; mean 16.3 ± 8.3y; 3 groups; 6-12y, 13-18y, ≥ 19y
Narang et al. 2003	36	36	2003	UK	Cross sectional study	Hospital CF clinic	Yes	CF children	n=74; 2.5-16.5y; mean 10.7y; 3 groups; <6y, 6-9y, >9y	dmfs/DMFS
	#N/A							Children with disabilities but no CF	n=106; 2.5-16.5y; mean 9.1y; 3 groups; <6y, 6-9y, >9y
Nezon et al. 1980	39	39	1980	US	Cross sectional study	University dental department	N/A	CF children	CF: n=22; 13-20y; mean 16.3y	DMF
Pawlaczyk-Kamienska et al. 2019	42	42	2019	Poland	Systematic review	N/A	N/A	N/A	N/A	N/A
Peker et al. 2015	44	44	2015	Turkey	Cross sectional study	Not specified	Yes	CF children	n=35; 9.09 ± 2.82y	DMFT
	#N/A							Healthy children	n=12; 7.45 ± 1.86y
Peker et al. 2014	45	45	2014	Turkey	Cross sectional study	CF clinic	Yes	CF children	n=30; mean 10.2 ± 4.8y	DMFT
	#N/A							Healthy children	n=30; 9.9 ±1.4y
Primosch 1980 (OSOMOP)	#N/A	47	1980	US	Cross sectional study	CF clinic	Yes	CF children	n=86; 3.3-24.1y; mean 11.8y	def/DMF
	#N/A							Healthy children	n=86; age matched
Storhaug 1985	50	50	1985	Norway	Cross sectional study	Registry	Yes	CF children	n=27; 1-6y	dmft
	#N/A							Children with disabilities but no CF	n=409; 1-6y
Storhaug et al. 1987	51	51	1987	Norway	Cross sectional study	Registry	Yes	CF children	n=22; 7-16y	DMFT
	#N/A							Children with disabilities but no CF	n=393; 7-16y
Swallow et al. 1967	53	53	1967	UK	Cross sectional study	Hospital		CF children	n=63; 2-5y	dmf/DMF
	#N/A							Healthy children	n=1500; age not specified

## Sheet: Enamel Defects (11)
Reference		Ref. ID	Year	Country	Study Design	Participants				Outcome Measurements
						CF Recruitment Site	Comparison	Group	Number & age
Abu-Zahra et al. 2019	1	1	2019	US	Cross sectional study	Hospital CF clinic	Nil	CF children	CF: n=20; 6-18y	Modified Developmental Defects of Enamel Index (DDE)
Azevedo et al. 2006	10	10	2006	Brazil	Cross sectional study	University dental department	Yes	CF children	n=13; mean 10.3y	DDE index
	#N/A							Healthy children	n=13; age matched
Ferrazzano et al. 2009	20	20	2009	Italy	Cross sectional study	CF clinic	Yes	CF children	n=54; 7-12y	modified DDE
	#N/A							Healthy children	n=101; age matched
Ferrazzano et al. 2012	21	21	2012	Italy	Cross sectional study	CF clinic	Yes	CF children	n=88; 5-12y	modified DDE
	#N/A							Healthy children	n=101; age matched
Gonçalves et al. 2018	22	22	2018	Brazil	Cross sectional study	Not specified	Nil	CF children	n=94; mean 12.74y	Not specified Binary
Jagels et al. 1976	26	26	1976	US	Cross sectional study	Hospital	Yes	CF children	n=63; 5-12y	Not adequately described % of molars/incisors showing enamel hypoplasia
	#N/A							Healthy siblings	n=56; at least 5 years old, and within 2 years of affected sibling
Narang et al. 2003	36	36	2003	UK	Cross sectional study	Hospital CF clinic	Yes	CF children	n=74; 2.5-16.5y; mean 10.7y; 3 groups; <6y, 6-9y, >9y	Binary
	#N/A							Children with disabilities but no CF	n=106; 2.5-16.5y; mean 9.1y; 3 groups; <6y, 6-9y, >9y
Pawlaczyk-Kamienska et al. 2019	42	42	2019	Poland	Systematic review	N/A	N/A	N/A	N/A	N/A
Peker et al. 2014	45	45	2014	Turkey	Cross sectional study	CF clinic	Yes	CF children	n=30; mean 10.2 ± 4.8y	Weerheijm MIH criteria
	#N/A							Healthy children	n=30; 9.9 ±1.4y
Primosch 1980 (OSOMOP)	#N/A	47	1980	US	Cross sectional study	CF clinic	Yes	CF children	n=86; 3.3-24.1y; mean 11.8y	Size, shape, location, type (hypoplasia/hypomineralised), (Excluded fluorosis)
	#N/A							Healthy children	n=86; age matched
Storhaug 1985	50	50	1985	Norway	Cross sectional study	Registry	Yes	CF children	n=27; 1-6y	Not specified Binary (irregularities in the enamel which were clearly visible and/or extensive discoloration)
	#N/A							Children with disabilities but no CF	n=409; 1-6y

## Sheet: Periodontal (19)
Reference		Ref. ID	Year	Country	Study Design	Participants				Outcome Measurements
						CF Recruitment Site	Comparison	Group	Number & age
Abu-Zahra et al. 2019	1	1	2019	US	Cross sectional study	Hospital CF clinic	Nil	CF children	CF: n=20; 6-18y	Simplified Greene-Vermillion Dental Plaque Index (DI-S) Community Periodontal Index of Treatment Needs (CPITN)
Aps et al. 2002 (EJPD)	#N/A	6	2002	Belgium	Cross sectional study	CF registry	Yes	CF homozygotes	n=42; 16.2 ± 8.1y	(PI-T/-S) (CI-T/-S) (BL-T/-S)
	#N/A							CF heterozygotes	n=48; 29.5 ± 15.9y
	#N/A							Healthy children	n=62; 19.9 ± 11.5y
Aps et al. 2002 (OSOMOPORE)	#N/A	7	2002	Belgium	Cross sectional study	CF registry	Yes	CF homozygotes	CF: n=42; 16.2 ± 8.1y	Binary for plaque, calculus, and gingival bleeding
	#N/A							CF heterozygotes	n=48; 29.5 ± 15.9y
	#N/A							Healthy children	n=62; 19.9 ± 11.5y
Blacharsh et al. 1977	11	11	1977	US	Cross sectional study	CF clinic	Yes	CF children	n=42; 4-25y	Calculus was noted as none, mild, or moder­ ate. normal, no evidence of inflammation; mild gingivitis, slight involvement of the papillae or gingival margin about few teeth; moderate gingi­ vitis, extension of inflammation to involve the papillae and margin with redness and edema; severe gingivitis, extension of inflammation to involve the attached gingiva, usually with bleed­ ing; and periodonti…
	#N/A							Healthy siblings	n=10; 4-20y
Coffey et al. 2020	14	14	2020	Ireland	Systematic review	N/A	N/A	N/A	N/A	N/A
Dabrowska et al. 2006	17	17	2006	Poland	Cross sectional study	Hospital CF clinic	Yes	CF children	n=23; 2.5-24y; 3 groups; 1-5y, 6-12y, 13-24y	OHI-pl (Green and Vermillion)
	#N/A							Healthy children	n=23; age matched
Duruel et al. 2020	18	18	2020	Turkey	Cross sectional study	Hospital	Yes	CF children	n=41; mean 10.09 ± 3.18y	PI- Loe GI- Loe BOP
	#N/A							Healthy children	n=39; mean 9.41 ± 2.20y
Ferrazzano et al. 2009	20	20	2009	Italy	Cross sectional study	CF clinic	Yes	CF children	n=54; 7-12y	Community periodontal index of treatment needs (CPITN) on 11 16 21 26 36 46
	#N/A							Healthy children	n=101; age matched
Gonçalves et al. 2018	22	22	2018	Brazil	Cross sectional study	Not specified	Nil	CF children	n=94; mean 12.74y	PI- Loe GI- Loe
Jagels et al. 1976	26	26	1976	US	Cross sectional study	Hospital	Yes	CF children	n=63; 5-12y	Simplified Oral Hygiene Index Greene- Vermillion Index
	#N/A							Healthy siblings	n=56; at least 5 years old, and within 2 years of affected sibling
Kinirons 1985	28	28	1985	UK	Cross sectional study	Hospital CF clinic	Yes	CF children	n=118; 0-17y; mean 7.01y	> Gingivitis (none, mild, mod, severe) > Plaque (mild, moderate, severe) > Calculus (binary)
	#N/A							Healthy siblings	n=85; 0-15y; mean 6.67y
Kinirons 1989	29	29	1989	UK	Cross sectional study	Hospital CF clinic	Yes	CF children	n=131; 3-17y	> Plaque index (Loe) > Gingival index (Loe) > Calculus (binary)
	#N/A							Healthy children	n=~131; 3-17y
Kinirons 1992	30	30	1992	UK	Cross sectional study	Hospital CF clinic	Yes	CF children	n=164; 4-18y	> Plaque infex (Loe) > Gingival index (Loe) > Calculus (binary)
	#N/A							Healthy children	n=~164; age matched
Martens et al. 2001	33	33	2001	Belgium	Cross sectional study	CF registry	Yes	CF children	n=37; mean 16.3 ± 8.3y; 3 groups; 6-12y, 13-18y, ≥ 19y	Dental plaque (presence/tooth) BOP (presence/tooth)
	#N/A							Healthy children	n=37; mean 16.3 ± 8.3y; 3 groups; 6-12y, 13-18y, ≥ 19y
Narang et al. 2003	36	36	2003	UK	Cross sectional study	Hospital CF clinic	Yes	CF children	n=74; 2.5-16.5y; mean 10.7y; 3 groups; <6y, 6-9y, >9y	The Community Periodontal Index (CPI)
	#N/A							Children with disabilities but no CF	n=106; 2.5-16.5y; mean 9.1y; 3 groups; <6y, 6-9y, >9y
Nazaryan et al. 2019	37	37	2019	Ukraine	Cross sectional study	Not specified	Yes	CF children	n=30; 2-17y; 3 groups; homozygote for the F508 del mutation; heterozygotes for the F508 del mutation; patients with other types of mutations	Severity of gingivitis (Papillary-marginal alveolar index)
	#N/A							Healthy children	n=23; 2-17y
Pawlaczyk-Kamienska et al. 2019	42	42	2019	Poland	Systematic review	N/A	N/A	N/A	N/A	N/A
Tkachenko et al. 2021	54	54	2021	Ukraine	Interventional study	Not specified		CF children	n=30; 3-17	Fedorov-Volodkina hygiene index (HI) gingivitis index (PMA)
	#N/A							Healthy children	n=23; similar age matched
Wotman et al. 1973	57	57	1973	US	Cross sectional study	Not specified	Yes	CF children	n=25; 7-15y	> Calculus incidence (calculus surface index - CSI) > Calculus severity (calculus surface severity index - CSSI)
	#N/A							Children with asthma	n=25; 7-15y
	#N/A							Healthy children	n=45; 7-15y

## Sheet: Other studies (36)
Ref. ID		Reference	Year	Country	Study Design	Participants
						CF Recruitment Site	Comparison	Group	Number & age
2	Alhaidar et al. 2021	Alhaidar et al. 2021	2021	Saudi Arabia	Case report	University dental department	N/A	N/A	CF: n=1; 5y
4	Applebaum et al. 1964	Applebaum et al. 1964	1964	US	Laboratory study	Not specified	N/A	CF children	CF: n=32; age not specified
8	Atar et al. 2010	Atar et al. 2010	2010	US	Literature review	N/A	N/A	N/A	N/A
9	Attrill et al. 1984	Attrill et al. 1984	1984	UK	Interventional study	Hospital	Yes	CF children	n=30; 5m-16.5y
	#N/A							Children with asthma	n=30; 5m-16.5y
	#N/A							Children with disabilities but no CF	n=30; age matched
11	Blacharsh et al. 1977	Blacharsh et al. 1977	1977	US	Cross sectional study	CF clinic	Yes	CF children	n=42; 4-25y
	#N/A							Healthy siblings	n=10; 4-20y
12	Chi et al. 2013	Chi et al. 2013	2013	US	Systematic review	N/A	N/A	N/A	N/A
13	Chi et al. 2018	Chi et al. 2018	2018	US	Cross sectional study	Hospital CF clinic	Yes	CF children	n=85; 6-20y; 2 groups; 6-9y, 10-20y
	#N/A							Healthy children	n=2510; 6-20y; 2 groups; 6-9y, 10-20y
14	Coffey et al. 2020	Coffey et al. 2020	2020	Ireland	Literature review	N/A	N/A	N/A	N/A
15	Coffey et al. 2020	Coffey et al. 2020	2020	Ireland	Systematic review	N/A	N/A	N/A	N/A
16	da Costa et al. 2003	da Costa et al. 2003	2003	Brazil	Case report	University dental department	N/A	N/A	CF: n=1; 5y
19	Fernald et al. 1990	Fernald et al. 1990	1990	US	Literature review	N/A	N/A	N/A	N/A
23	Goumghar et al. 2021	Goumghar et al. 2021	2021	Morocco	Literature review	N/A	N/A	N/A	N/A
24	Harrington et al. 2016	Harrington et al. 2016	2016	UK	Literature review	N/A		N/A	N/A
25	Herman et al. 2017	Herman et al. 2017	2017	Poland	Literature review	N/A		N/A	N/A
26	Jagels et al. 1976	Jagels et al. 1976	1976	US	Cross sectional study	Hospital	Yes	CF children	n=63; 5-12y
	#N/A							Healthy siblings	n=56; at least 5 years old, and within 2 years of affected sibling
31	Libman et al. 1979	Libman et al. 1979	1979	US	Descriptive study	Hospital	Yes	CF children	n=3; age not specified
	#N/A							Children with disabilities but no CF	n=597; not specified
32	Mahaney 1986	Mahaney 1986	1986	US	Cross sectional study	CF clinic	Yes	CF children	n=50; 7.5-17.4y
	#N/A							Healthy children	n=54; 7.3-17.4y
34	Moursi et al. 2010	Moursi et al. 2010	2010	US	Literature review	N/A	N/A	N/A	N/A
35	Moynihan 2006	Moynihan 2006	2006	UK	Literature review	N/A	N/A	N/A	N/A
38	Nelson et al. 2011	Nelson et al. 2011	2011	US	Cross sectional study	Hospital	Yes	CF children	n=77; not specified
	#N/A							Children with disabilities but no CF	n=4309; 10.1±4.4y
40	O'Leary et al. 2021	O'Leary et al. 2021	2021	Ireland	Literature review	N/A	N/A	N/A	N/A
41	Patrick et al. 2016	Patrick et al. 2016	2016	US	Cross sectional study	Hospital CF clinic	N/A	CF children	CF: n=39; 8-17y; 2 groups; 8-12, 13-17
42	Pawlaczyk-Kamienska et al. 2019	Pawlaczyk-Kamienska et al. 2019	2019	Poland	Systematic review	N/A	N/A	N/A	N/A
43	Pawlaczyk-Kamienska et al. 2022	Pawlaczyk-Kamienska et al. 2022	2022	Poland	Literature review	N/A	N/A	N/A	N/A
46	Primosch 1980 (Dental and skeletal)	Primosch 1980 (JOM)	1980	US	Cross sectional study	CF clinic	Yes	CF children	n=59; 3.25-15y; mean 8.8y
	#N/A							Healthy children	n=59; age matched
47	Primosch 1980 (Tetracycline discoloration)	Primosch 1980 (OSOMOP)	1980	US	Cross sectional study	CF clinic	Yes	CF children	n=86; 3.3-24.1y; mean 11.8y
	#N/A							Healthy children	n=86; age matched
48	Sarvas et al. 2016	Sarvas et al. 2016	2016	US	Descriptive study	Registry	Yes	CF children	n=85; 3-17y
	#N/A							Healthy children	n=156 183; 3-17y
49	Sovtic et al. 2019	Sovtic et al. 2019	2019	Serbia	Literature review	N/A	N/A	N/A	N/A
52	SVSG et al. 2016	SVSG et al. 2016	2016	India	Literature review	N/A	N/A	N/A	N/A
53	Swallow et al. 1967	Swallow et al. 1967	1967	UK	Cross sectional study	Hospital		CF children	n=63; 2-5y
	#N/A							Healthy children	n=1500; age not specified
55	Terzian et al. 2008	Terzian et al. 2008	2008	US	Literature review	N/A	N/A	N/A	N/A
56	Widmer 2010	Widmer 2010	2010	Australia	Literature review	N/A	N/A	N/A	N/A
58	Zegarelli et al. 1963	Zegarelli et al. 1963	1963	US	Laboratory study	Hospital CF clinic	N/A	CF children	n=37; age not specified
59	Zegarelli et al. 1964	Zegarelli et al. 1964	1964	US	Cross sectional study	Hospital CF clinic	N/A	CF children	n=3; age before tetracycline received 11, 12, 16y
60	Zegarelli et al. 1965	Zegarelli et al. 1965	1965	US	Cross sectional study	Hospital CF clinic	N/A	CF children	n=31; 2-10y
61	Zegarelli et al. 1962	Zegarelli et al. 1962	1962	US	Cross sectional study	Hospital CF clinic	Yes	CF children	n=41; 2-15y
	#N/A							Healthy children	n=24; 9m-16y
